# Supplementary material for: Phosphorylated vimentin-triggered fibronectin matrix disaggregation enhances the dissemination of Treponema pallidum subsp. pallidum across the microvascular endothelial barrier
Source: PLoS Pathog. 2024 Sep 3;20(9):e1012483. doi: 10.1371/journal.ppat.1012483 (PMC11398692; doi:10.1371/journal.ppat.1012483)
Supplement: S1 Data — (XLSX) [file ppat.1012483.s014.xlsx]

## Sheet: Fig1B
Fig 1B. Protein expressions of integrin α5, integrin β1, and total cFN in HMEC-1 after 0 and 6 h of stimulation with Ctrl, live Tp (MOI 2), and dead Tp (MOI 2).
Ratio(IntDen/IntDen)	Ctrl-0h	Ltp-0h	Dtp-0h	Ctrl-6h	Ltp-6h	Dtp-6h
integrin α5/GAPDH	1.24426	1.11154	1.04728	1.08897	1.00141	0.99997
	1.09682	0.96961	1.08193	1.09137	1.09608	1.08086
	1.03261	1.05435	1.04607	1.10277	0.97975	1.0092
integrin β1/GAPDH	0.8791	0.95077	0.98	0.95035	0.94912	0.81026
	0.90088	0.8573	0.93201	0.98913	0.97021	0.97566
	1.04499	0.87079	1.072	1.11258	0.99831	0.96082
FN/GAPDH	0.71981	0.6792	0.68006	0.795	0.87061	0.80911
	0.7242	0.7289	0.7985	0.679	0.70888	0.76957
	0.716	0.85618	0.75611	0.8101	0.79249	0.73969
Ratio(IntDen/IntDen)	Mean±SD(Ctrl-0h)	Mean±SD(Ltp-0h)	Mean±SD(Dtp-0h)	Mean±SD(Ctrl-6h)	Mean±SD(Ltp-6h)	Mean±SD(Dtp-6h)
integrin α5/GAPDH	1.1±0.1	1.0±0.07	1.05±0.02	1.09±0.07	1.02±0.06	1.03±0.04
integrin β1/GAPDH	0.94±0.09	0.89±0.05	0.99±0.07	1.0±0.08	0.97±0.02	0.91±0.09
FN/GAPDH	0.72±0.04	0.75±0.09	0.74±0.06	0.76±0.07	0.79±0.08	0.77±0.03

## Sheet: Fig1C
Fig 1C. Protein expressions of integrin α5, integrin β1, and total cFN in HMEC-1 after 6 h of stimulation with live Tp at various MOIs (0, 0.1, 0.5, 1, and 2) .
Ratio(IntDen/IntDen)	MOI 0	MOI 0.1	MOI 0.5	MOI 1	MOI 2
integrin α5/GAPDH	1.00544	1.07355	1.02161	0.9492	0.9614
	1.0145	1.1199	0.86641	1.15542	1.11842
	1.13107	1.06283	1.02321	1.086	1.2051
integrin β1/GAPDH	0.986	0.94838	1.03609	0.99523	0.92018
	0.9605	0.919	0.95015	0.83764	0.78287
	1.016	0.86313	0.870743	0.995661	0.97933
FN/GAPDH	0.801	0.62925	0.78557	0.72944	0.66578
	0.7308	0.72026	0.71923	0.67713	0.75483
	0.8517	0.78967	0.75933	0.81853	0.65931
Ratio(IntDen/IntDen)	Mean±SD(MOI 0)	Mean±SD(MOI 0.1)	Mean±SD(MOI 0.5)	Mean±SD(MOI 1)	Mean±SD(MOI 2)
integrin α5/GAPDH	1.05±0.07	1.08±0.03	0.97±0.09	1.06±0.1	1.09±0.12
integrin β1/GAPDH	0.99±0.03	0.91±0.04	0.95±0.08	0.94±0.09	0.89±0.1
FN/GAPDH	0.79±0.06	0.71±0.08	0.75±0.03	0.74±0.07	0.69±0.05

## Sheet: Fig1D
Fig 1D. Protein expressions of integrin α5, integrin β1, and total cFN in HMEC-1 after stimulation with live Tp (MOI 2) for different durations (0, 0.5, 1, 3, and 6 h).
Ratio(IntDen/IntDen)	Time 0h	Time 0.5h	Time 1h	Time 3h	Time 6h
integrin α5/GAPDH	1.097	1.03072	0.90378	1.10577	1.03948
	0.97775	1.155	0.85876	1.06014	1.09857
	1.0186	1.00224	1.0369	1.08843	1.08569
integrin β1/GAPDH	0.90246	0.84907	0.86104	1.02141	0.88127
	0.88208	0.989	0.9599	0.9998	0.90449
	0.9775	0.84261	1.04387	0.95866	1.01868
FN/GAPDH	0.78704	0.796	0.69552	0.75503	0.74149
	0.64416	0.703	0.75689	0.71395	0.76356
	0.70112	0.885	0.74207	0.85268	0.71643
Ratio(IntDen/IntDen)	Mean±SD(Time 0h)	Mean±SD(Time 0.5h)	Mean±SD(Time 1h)	Mean±SD(Time 3h)	Mean±SD(Time 6h)
integrin α5/GAPDH	1.03±0.06	1.06±0.08	0.93±0.09	1.08±0.02	1.07±0.03
integrin β1/GAPDH	0.92±0.05	0.89±0.08	0.95±0.09	0.99±0.03	0.93±0.07
FN/GAPDH	0.71±0.07	0.79±0.09	0.73±0.03	0.77±0.07	0.74±0.02

## Sheet: Fig1E
Fig 1E. Protein expressions of insoluble cFN and soluble cFN in HMEC-1 after 0 and 6 h of stimulation with Ctrl, live Tp (MOI 2), and dead Tp (MOI 2).
Ratio(IntDen/IntDen)	Ctrl-0h	Ltp-0h	Dtp-0h	Ctrl-6h	Ltp-6h	Dtp-6h
insoluble FN/α-tubulin	0.73149	0.63674	0.82136	0.74691	0.18802	0.67
	0.61011	0.80312	0.75998	0.68196	0.23704	0.75
	0.69882	0.73432	0.68048	0.7152	0.21906	0.699
soluble FN/α-tubulin	0.3149	0.174	0.22641	0.17428	0.79276	0.17701
	0.18848	0.33	0.20511	0.15486	0.73829	0.17833
	0.3738	0.17005	0.30136	0.3057	0.82219	0.31695
Ratio(IntDen/IntDen)	Mean±SD(Ctrl-0h)	Mean±SD(Ltp-0h)	Mean±SD(Dtp-0h)	Mean±SD(Ctrl-6h)	Mean±SD(Ltp-6h)	Mean±SD(Dtp-6h)
insoluble FN/α-tubulin	0.68±0.06	0.72±0.08	0.75±0.07	0.71±0.03	0.21±0.02	0.7±0.04
soluble FN/α-tubulin	0.29±0.09	0.22±0.09	0.24±0.05	0.21±0.08	0.78±0.03	0.22±0.08

## Sheet: Fig1F
Fig 1F. Protein expressions of insoluble cFN and soluble FN in HMEC-1 after 6 h of stimulation with live Tp at various MOIs.
Ratio(IntDen/IntDen)	MOI 0	MOI 0.1	MOI 0.5	MOI 1	MOI 2
insoluble FN/α-tubulin	0.84125	0.83112	0.70678	0.50895	0.39827
	0.75889	0.68036	0.60744	0.48363	0.2928
	0.77429	0.81117	0.64708	0.55056	0.28058
soluble FN/α-tubulin	0.19852	0.21689	0.38069	0.46925	0.80162
	0.18502	0.25584	0.31379	0.53009	0.61891
	0.22519	0.25522	0.24054	0.59319	0.75135
Ratio(IntDen/IntDen)	Mean±SD(MOI 0)	Mean±SD(MOI 0.1)	Mean±SD(MOI 0.5)	Mean±SD(MOI 1)	Mean±SD(MOI 2)
insoluble FN/α-tubulin	0.79±0.04	0.77±0.08	0,65±0.05	0.51±0.03	0.32±0.06
soluble FN/α-tubulin	0.2±0.02	0.24±0.04	0.31±0.07	0.53±0.06	0.72±0.09

## Sheet: Fig1G
Fig 1G. Protein expressions of insoluble cFN and soluble FN in HMEC-1 after stimulation with live Tp for different durations.
Ratio(IntDen/IntDen)	Time 0h	Time 0.5h	Time 1h	Time 3h	Time 6h
insoluble FN/α-tubulin	0.75038	0.73081	0.61996	0.33558	0.27018
	0.86792	0.68066	0.49036	0.501	0.20285
	0.73155	0.67077	0.55094	0.42904	0.28291
soluble FN/α-tubulin	0.19598	0.26923	0.29536	0.30707	0.72441
	0.23715	0.36003	0.35922	0.48387	0.58996
	0.17214	0.24667	0.34282	0.44856	0.73248
Ratio(IntDen/IntDen)	Mean±SD(Time 0h)	Mean±SD(Time 0.5h)	Mean±SD(Time 1h)	Mean±SD(Time 3h)	Mean±SD(Time 6h)
insoluble FN/α-tubulin	0.78±0.07	0.69±0.03	0.55±0.06	0.42±0.08	0.25±0.04
soluble FN/α-tubulin	0.2±0.03	0.29±0.06	0.33±0.03	0.41±0.09	0.68±0.08

## Sheet: Fig2A
Fig 2A. Protein expressions of insoluble vimentin,soluble vimentin, and total vimentin in HMEC-1 after 6 h of stimulation with live Tp at various MOIs (0, 0.1, 0.5, 1, and 2).
Ratio(IntDen/IntDen)	MOI 0	MOI 0.1	MOI 0.5	MOI 1	MOI 2
insoluble Vim/α-tubulin	0.87225	0.77076	0.68784	0.411917	0.330251
	0.8196	0.74337	0.7375	0.298323	0.29881
	0.9271	0.71042	0.55707	0.257437	0.213176
soluble Vim/α-tubulin	0.26465	0.36164	0.39821	0.680265	0.99059
	0.2888	0.344679	0.40586	0.730044	0.8246
	0.3243	0.28394	0.27865	0.64138	0.77908
total Vim/α-tubulin	1.098	1.14261	1.16496	1.09148	1.1873
	1.02243	1.19525	1.16081	1.0712	1.0038
	0.915	1.33763	1.01598	1.0285	1.0902
Ratio(IntDen/IntDen)	Mean±SD(MOI 0)	Mean±SD(MOI 0.1)	Mean±SD(MOI 0.5)	Mean±SD(MOI 1)	Mean±SD(MOI 2)
insoluble Vim/α-tubulin	0.87±0.05	0.74±0.03	0.66±0.09	0.32±0.08	0.28±0.06
soluble Vim/α-tubulin	0.29±0.03	0.33±0.04	0.36±0.07	0.68±0.04	0.86±0.11
total Vim/α-tubulin	1.01±0.09	1.2±0.1	1.1±0.08	1.06±0.03	1.09±0.09

## Sheet: Fig2B
Fig 2B. Protein expressions of insoluble vimentin,soluble vimentin, and total vimentin in HMEC-1 after stimulation with live Tp (MOI 2) for different durations (0, 0.5, 1, 3, and 6 h).
Ratio(IntDen/IntDen)	Time 0h	Time 0.5h	Time 1h	Time 3h	Time 6h
insoluble Vim/α-tubulin	1.01355	0.84998	0.65932	0.46683	0.51655
	0.920508	0.78566	0.63108	0.49652	0.57918
	0.826275	0.70893	0.61007	0.41696	0.47002
soluble Vim/α-tubulin	0.14698	0.30116	0.83992	0.82969	0.87704
	0.31563	0.23386	0.70506	0.90966	0.83719
	0.23087	0.31003	0.80733	0.69915	0.70436
total Vim/α-tubulin	0.949307	0.94301	0.911552	0.96255	1.0092
	0.864331	0.90057	0.911156	0.86163	0.8681
	0.914246	0.76803	0.857623	0.93707	0.9157
Ratio(IntDen/IntDen)	Mean±SD(Time 0h)	Mean±SD(Time 0.5h)	Mean±SD(Time 1h)	Mean±SD(Time 3h)	Mean±SD(Time 6h)
insoluble Vim/α-tubulin	0.92±0.09	0.78±0.07	0.63±0.02	0.46±0.04	0.52±0.05
soluble Vim/α-tubulin	0.23±0.08	0.28±0.04	0.78±0.07	0.81±0.1	0.8±0.09
total Vim/α-tubulin	0.9±0.04	0.87±0.09	0.89±0.03	0.92±0.05	0.93±0.07

## Sheet: Fig2C
Fig 2C. Protein expression of insoluble vimentin, soluble vimentin, and total vimentin in HMEC-1 after 0 and 6 h of stimulation with Ctrl, live Tp (MOI 2), and dead Tp (MOI 2).
Ratio(IntDen/IntDen)	Ctrl-0h	Ltp-0h	Dtp-0h	Ctrl-6h	Ltp-6h	Dtp-6h
insoluble Vim/α-tubulin	0.81002	0.87314	0.95307	0.80256	0.38532	0.80568
	0.84077	0.73074	0.84095	0.88231	0.34118	0.83732
	0.88077	0.83002	0.78755	0.69311	0.3019	0.91026
soluble Vim/α-tubulin	0.33602	0.2509	0.20414	0.24418	0.80271	0.19351
	0.40962	0.1919	0.29236	0.14663	0.64166	0.36934
	0.28899	0.2515	0.25362	0.33013	0.72755	0.23085
total Vim/α-tubulin	0.95683	0.80283	0.9166	0.83574	0.96908	0.9196
	0.82653	0.72823	0.76819	0.90002	0.80456	0.93092
	0.78108	0.85312	0.84867	0.75829	0.87543	0.76812
Ratio(IntDen/IntDen)	Mean±SD(Ctrl-0h)	Mean±SD(Ltp-0h)	Mean±SD(Dtp-0h)	Mean±SD(Ctrl-6h)	Mean±SD(Ltp-6h)	Mean±SD(Dtp-6h)
insoluble Vim/α-tubulin	0.84±0.03	0.81±0.07	0.86±0.08	0.79±0.09	0.34±0.04	0.85±0.05
soluble Vim/α-tubulin	0.34±0.06	0.23±0.03	0.25±0.04	0.24±0.09	0.72±0.08	0.26±0.09
total Vim/α-tubulin	0.85±0.09	0.79±0.06	0.84±0.07	0.83±0.07	0.88±0.08	0.87±0.09

## Sheet: Fig2E
Fig 2E. Protein expressions of pSer39-vimentin and total vimentin in HMEC-1 after 6 h of stimulation with live Tp at various MOIs.
Ratio(IntDen/IntDen)	MOI 0	MOI 0.1	MOI 0.5	MOI 1	MOI 2
pSer39-Vim/total Vim	0.09167	0.26351	0.33758	0.75143	1.14952
	0.14546	0.11942	0.38062	0.78384	1.04445
	0.19231	0.19803	0.36379	0.65935	1.23048
Ratio(IntDen/IntDen)	Mean±SD(MOI 0)	Mean±SD(MOI 0.1)	Mean±SD(MOI 0.5)	Mean±SD(MOI 1)	Mean±SD(MOI 2)
pSer39-Vim/total Vim	0.16±0.05	0.19±0.07	0.36±0.02	0.73±0.06	1.14±0.09

[truncated: 17 more sheets: Fig2F, Fig2G, Fig3B, Fig3E, Fig4B, Fig4C, Fig4D, Fig4E, Fig4F, Fig5B, Fig6B, Fig6C, Fig6D, Fig6E, Fig6F, Fig6G, FigS4B]
